# Supplementary material for: Modeling Growth Dynamics of Lemna minor: Process Optimization Considering the Influence of Plant Density and Light Intensity
Source: Plants (Basel). 2025 Jun 5;14(11):1722. doi: 10.3390/plants14111722 (PMC12157068; doi:10.3390/plants14111722)
Supplement: Supplementary file 1 [file plants-14-01722-s001.zip]

Archive with 28 entries (28 files):
- Figure S1 Light Distribution Basin 2.png
- Figure S2 Light Distribution Basin 3.png
- Figure S3 Light Distribution Basin 4.png
- Figure S4 Light Distribution Basin 5.png
- Figure S5 Light Distribution Basin 6.png
- Figure S6 Light Distribution Basin 7.png
- Figure S7 Light Distribution Basin 8.png
- Figure S8 Light Distribution Basin 9.png
- R-Code S1 Mean Light Intensity Calculation Basin 2.txt
- R-Code S10 Statistics Main Experiment Van Dyck Model.txt
- R-Code S11 Statistics Validation Experiment New Model.txt
- R-Code S12 Statistics Validation Experiment Van Dyck Model.txt
- R-Code S2 Mean Light Intensity Calculation Basin 3.txt
- R-Code S3 Mean Light Intensity Calculation Basin 4.txt
- R-Code S4 Mean Light Intensity Calculation Basin 5.txt
- R-Code S5 Mean Light Intensity Calculation Basin 6.txt
- R-Code S6 Mean Light Intensity Calculation Basin 7.txt
- R-Code S7 Mean Light Intensity Calculation Basin 8.txt
- R-Code S8 Mean Light Intensity Calculation Basin 9.txt
- R-Code S9 Statistics Main Experiment New Model.txt
- Table S1 Light Distribution Basin 2.csv
- Table S2 Light Distribution Basin 3.csv
- Table S3 Light Distribution Basin 4.csv
- Table S4 Light Distribution Basin 5.csv
- Table S5 Light Distribution Basin 6.csv
- Table S6 Light Distribution Basin 7.csv
- Table S7 Light Distribution Basin 8.csv
- Table S8 Light Distribution Basin 9.csv
