# Supplementary material for: Modeling Growth Dynamics of Lemna minor: Process Optimization Considering the Influence of Plant Density and Light Intensity
Source: Plants (Basel). 2025 Jun 5;14(11):1722. doi: 10.3390/plants14111722 (PMC12157068; doi:10.3390/plants14111722)
Supplement: Supplementary file 1 [file plants-14-01722-s001.zip › R-Code S11 Statistics Validation Experiment New Model.txt]

if (!requireNamespace("deSolve", quietly = TRUE)) install.packages("deSolve")
if (!requireNamespace("ggplot2", quietly = TRUE)) install.packages("ggplot2")
if (!requireNamespace("gridExtra", quietly = TRUE)) install.packages("gridExtra")

library(deSolve)
library(ggplot2)
library(gridExtra)

duckweed_growth <- function(time, state, parameters) {
  with(as.list(c(state, parameters)), {
    dD_dt <- D * ((14 / 24) * p * ((-log(k * exp(m * D) + I) + m * D + log(k + I)) / (m * D)) - r)
    list(c(dD_dt))
  })
}

data <- data.frame(
  Culture = 1:16, 
  Group = rep(1:4, each = 4),
  D0 = rep(c(16.0345, 16.6579, 17.3314, 17.5163), each = 4)
)

density_list <- list(
  c(16.0345121037714, 46.8581393595872, 73.7045172778911, 81.4286358537112, 86.1843440064307),
  c(16.0345121037714, 45.7811743179315, 72.9261975754366, 82.7764842782304),
  c(16.0345121037714, 45.7202140325547, 70.9921910420647),
  c(16.0345121037714, 50.4751162919404),
  c(16.6579766038568, 77.3605868613764, 114.545450589985, 123.798930605057, 123.587352432952),
  c(16.6579766038568, 71.23852603062, 103.773974731753, 116.697205861375),
  c(16.6579766038568, 74.9256763036892, 110.578394847075),
  c(16.6579766038568, 76.1547263947122),
  c(17.3313967142635, 66.3801787941745, 90.258238818928, 101.328681938972, 108.194471794324),
  c(17.3313967142635, 60.9030264000586, 92.1593358776546, 106.642779211265),
  c(17.3313967142635, 63.8597192853778, 91.4573923482786),
  c(17.3313967142635, 65.5319472287141),
  c(17.5163097806523, 85.1638361188376, 119.921829941981, 125.422022533851, 122.015361545754),
  c(17.5163097806523, 78.438268365172, 109.910263368897, 130.441413130503),
  c(17.5163097806523, 75.7427035115203, 112.172939405538),
  c(17.5163097806523, 80.2797928691519)
)
time_list <- list(
  c(0, 14, 28, 42, 56), c(0, 14, 28, 42), c(0, 14, 28), c(0, 14),
  c(0, 14, 28, 42, 56), c(0, 14, 28, 42), c(0, 14, 28), c(0, 14),
  c(0, 14, 28, 42, 56), c(0, 14, 28, 42), c(0, 14, 28), c(0, 14),
  c(0, 14, 28, 42, 56), c(0, 14, 28, 42), c(0, 14, 28), c(0, 14)
)

expanded_data <- data.frame()

for (i in 1:nrow(data)) {
  df <- data[i, ]
  num_observations <- length(density_list[[i]])
  df <- df[rep(seq(nrow(df)), each = num_observations), ]
  df$Density <- density_list[[i]]
  df$Time <- time_list[[i]][1:num_observations]
  expanded_data <- rbind(expanded_data, df)
}

optim_params <- list(p = 0.6965, m = 0.1209, r = 0.0583, k = 17.2640)

light_intensities <- c(58.37, 135.96, 109.20, 168.08)

simulation_times <- seq(0, 60, by = 0.1)
simulation_results <- data.frame(Time = simulation_times)

for (group in 1:4) {
  group_data <- expanded_data[expanded_data$Group == group, ]
  sim <- ode(y = c(D = mean(group_data$D0)), times = simulation_times,
             func = duckweed_growth, parms = c(optim_params, I = light_intensities[group]))
  simulation_results[[paste0("Group_", group)]] <- sim[, "D"]
}

write.csv(simulation_results, "simulation_results.csv", row.names = FALSE)

for (group in 1:4) {
  group_data <- expanded_data[expanded_data$Group == group, ]
  
  sim <- ode(y = c(D = mean(group_data$D0)), times = seq(0, max(unlist(group_data$Time)), by = 0.1),
             func = duckweed_growth, parms = c(optim_params, I = light_intensities[group]))
  sim_data <- data.frame(Time = sim[, "time"], Density = sim[, "D"])
  
  interpolated_values <- approx(sim_data$Time, sim_data$Density, xout = group_data$Time)$y

  ss_total <- sum((group_data$Density - mean(group_data$Density))^2)
  ss_res <- sum((group_data$Density - interpolated_values)^2)
  r_squared <- 1 - (ss_res / ss_total)
  
  print(paste("R² for Group", group, ":", r_squared))
}

plots <- list()
color_palette <- c("#1b9e77", "#d95f02", "#7570b3", "#e7298a")

for (group in unique(expanded_data$Group)) {
  group_data <- expanded_data[expanded_data$Group == group, ]
  
  sim <- ode(y = c(D = mean(group_data$D0)), times = seq(0, 60, by = 0.1),
             func = duckweed_growth, parms = c(optim_params, I = light_intensities[group]))
  sim_data <- data.frame(Time = sim[, "time"], Density = sim[, "D"])
  
  plot <- ggplot() +
    geom_line(data = sim_data, aes(x = Time, y = Density, linetype = "model"), color = "black", size = 0.8) +
    geom_point(data = group_data, aes(x = Time, y = Density, shape = factor(Culture), color = factor(Culture)), size = 3) +
    geom_line(data = group_data, aes(x = Time, y = Density, group = Culture, color = factor(Culture)), size = 1) +
    scale_color_manual(values = color_palette) +
    labs(x = "Time [days]", y = "Density [gDM·m⁻²]") +
    theme_minimal() +
    theme(
      legend.title = element_blank(),
      legend.position = "bottom",
      legend.key = element_rect(fill = "transparent"),
      plot.title = element_blank()
    ) +
    guides(linetype = guide_legend(override.aes = list(color = "black")))
  
  plots[[group]] <- plot
}

plot_labels <- c("(a)", "(b)", "(c)", "(d)")
labeled_plots <- lapply(seq_along(plots), function(i) {
  plots[[i]] + labs(title = plot_labels[i])
})

combined_plot <- grid.arrange(grobs = labeled_plots, ncol = 2)
