# Supplementary material for: Modeling Growth Dynamics of Lemna minor: Process Optimization Considering the Influence of Plant Density and Light Intensity
Source: Plants (Basel). 2025 Jun 5;14(11):1722. doi: 10.3390/plants14111722 (PMC12157068; doi:10.3390/plants14111722)
Supplement: Supplementary file 1 [file plants-14-01722-s001.zip › R-Code S7 Mean Light Intensity Calculation Basin 8.txt]

 data <- data.frame(
 x = c(20.6, 46.6, 72.6, 98.6, 124.6, 20.6, 46.6, 72.6, 98.6, 124.6, 20.6, 46.6, 72.6, 98.6, 124.6, 20.6, 46.6, 72.6, 98.6, 124.6, 20.6, 46.6, 72.6, 98.6, 124.6, 20.6, 46.6, 72.6, 98.6, 124.6, 20.6, 46.6, 72.6, 98.6, 124.6, 20.6, 46.6, 72.6, 98.6, 124.6, 20.6, 46.6, 72.6, 98.6, 124.6, 20.6, 46.6, 72.6, 98.6, 124.6, 20.6, 46.6, 72.6, 98.6, 124.6, 20.6, 46.6, 72.6, 98.6, 124.6, 20.6, 46.6, 72.6, 98.6, 124.6), 
 y = c(58.5, 58.5, 58.5, 58.5, 58.5, 65, 65, 65, 65, 65, 71.5, 71.5, 71.5, 71.5, 71.5, 78, 78, 78, 78, 78, 84.5, 84.5, 84.5, 84.5, 84.5, 91, 91, 91, 91, 91, 97.5, 97.5, 97.5, 97.5, 97.5, 104, 104, 104, 104, 104, 110.5, 110.5, 110.5, 110.5, 110.5, 117, 117, 117, 117, 117, 123.5, 123.5, 123.5, 123.5, 123.5, 130, 130, 130, 130, 130, 136.5, 136.5, 136.5, 136.5, 136.5), 
intensity = c(24, 24.17, 24.79, 25.42, 26.11, 37.46, 35.83, 35.72, 32.66, 33.54, 49.19, 49.26, 51.82, 48.31, 49.44, 40.83, 41.9, 43.82, 40.49, 39.63, 25.07, 26.02, 24.79, 23.41, 24.61, 34.01, 35, 34.26, 36.36, 37.39, 48.75, 50.2, 49.69, 50.9, 49.93, 40.23, 42.27, 41.76, 44.33, 45.57, 31.43, 29.72, 27.25, 28.26, 27.09, 43.2, 38.79, 39.7, 39.86, 37.13, 52.03, 48.47, 50.5, 51.3, 48.93, 40.59, 39.67, 40.35, 40.28, 40.74, 31.31, 30.49, 30.12, 29.75, 28.48)
)
print(data)


if (!requireNamespace("gstat", quietly = TRUE)) {
    install.packages("gstat")
}
if (!requireNamespace("sp", quietly = TRUE)) {
    install.packages("sp")
}
if (!requireNamespace("ggplot2", quietly = TRUE)) {
    install.packages("ggplot2")
}
if (!requireNamespace("ggforce", quietly = TRUE)) {
    install.packages("ggforce")
}
if (!requireNamespace("viridis", quietly = TRUE)) {
    install.packages("viridis")
}

library(gstat)
library(sp)
library(ggplot2)
library(ggforce)
library(viridis)

if (!inherits(data, "Spatial")) {
    coordinates(data) <- ~x+y
}

variogram_model <- variogram(intensity ~ 1, data)

anisotropic_model <- vgm(psill = 1, model = "Sph", range = 50, anis = c(90, 0.15))

variogram_fit <- fit.variogram(variogram_model, model = anisotropic_model)
if(is.null(variogram_fit)) {
  warning("Variogram fit did not converge. Consider adjusting initial parameters.")
}

plot(variogram_model, variogram_fit)

x_range <- seq(7.6, 137.6, length.out = 100)
y_range <- seq(58.5, 136.5, length.out = 100)
grd <- expand.grid(x = x_range, y = y_range)
coordinates(grd) <- ~x+y
gridded(grd) <- TRUE

kriging_result <- krige(intensity ~ 1, data, grd, model = variogram_fit)

kriging_df <- as.data.frame(kriging_result)
colnames(kriging_df)[3] <- "intensity"

circle_statistics <- function(center_x, center_y, radius, data) {
    distances <- sqrt((data$x - center_x)^2 + (data$y - center_y)^2)
    points_in_circle <- data[distances <= radius, ]
    avg_intensity <- mean(points_in_circle$intensity, na.rm = TRUE)
    sd_intensity <- sd(points_in_circle$intensity, na.rm = TRUE)
    return(list(average = avg_intensity, sd = sd_intensity))
}

x_centers <- c(20.6, 46.6, 72.6, 98.6, 124.6)
y_centers <- c(123.5, 97.5, 71.5)
radius <- 11.88

label_data <- data.frame()

for (y in y_centers) {
    for (x in x_centers) {
        stats <- circle_statistics(x, y, radius, kriging_df)
        label_data <- rbind(label_data, data.frame(
            x = x,
            y = y,
            mean = round(stats$average, 4),
            sd = round(stats$sd, 4) 
        ))
    }
}

print(label_data)

write.csv(label_data, "mittelwerte_standardabweichungen.csv", row.names = FALSE)

x_frame_min <- 0
y_frame_min <- 0
frame_width <- 195
frame_height <- 145

x_shift <- mean(range(x_range)) - (frame_width / 2)
y_shift <- mean(range(y_range)) - (frame_height / 2)

p <- ggplot() +
    geom_tile(data = kriging_df, aes(x = x - x_shift, y = y - y_shift, fill = intensity)) +
    scale_fill_viridis(name = "Light Intensity", limits = c(0, 220)) +  
    coord_fixed(xlim = c(0, 200), ylim = c(0, 150)) +
    labs(
        x = "Basin Length (cm)",
        y = "Basin Width (cm)"
    ) +
    theme_minimal() +
    theme(
        axis.title = element_text(face = "bold", size = 10),
        legend.title = element_text(size = 10), 
        legend.text = element_text(size = 10)
    ) +
 
    geom_point(data = as.data.frame(coordinates(data)), 
               aes(x = x - x_shift, y = y - y_shift, color = "Measurements"), 
               size = 0.5) +
    scale_color_manual(values = c("Measurements" = "black")) +  
    guides(color = guide_legend(override.aes = list(size = 3), title = NULL)) + 

    geom_circle(data = label_data, aes(x0 = x - x_shift, y0 = y - y_shift, r = radius), 
                color = "black", linewidth = 0.25, inherit.aes = FALSE) +

    geom_text(data = label_data, aes(x = x - x_shift, y = y + radius / 40 - y_shift, label = sprintf("m: %.1f", mean)), 
              vjust = -0.5, color = "black", size = 2) +
    geom_text(data = label_data, aes(x = x - x_shift, y = y - radius / 40 - y_shift, label = sprintf("sd: %.1f", sd)), 
              vjust = 1.5, color = "black", size = 2) +

    geom_rect(aes(xmin = x_frame_min, xmax = x_frame_min + frame_width, 
                  ymin = y_frame_min, ymax = y_frame_min + frame_height), 
              color = "black", fill = NA, linetype = "solid", size = 1) +

    annotate("text", x = 120, y = 5, label = "Basin", color = "black", size = 4, vjust = 0)


print(p)


ggsave("diagram.png", plot = p, width = 10, height = 7.5, dpi = 300)
