# Supplementary material for: Modeling Growth Dynamics of Lemna minor: Process Optimization Considering the Influence of Plant Density and Light Intensity
Source: Plants (Basel). 2025 Jun 5;14(11):1722. doi: 10.3390/plants14111722 (PMC12157068; doi:10.3390/plants14111722)
Supplement: Supplementary file 1 [file plants-14-01722-s001.zip › R-Code S9 Statistics Main Experiment New Model.txt]

required_packages <- c("deSolve", "foreach", "doParallel", "progressr")

for (package in required_packages) {
  if (!require(package, character.only = TRUE)) {
    install.packages(package, dependencies = TRUE)
    library(package, character.only = TRUE)
  }
}

duckweed_growth <- function(time, state, parameters) {
  D <- state["D"]
  I <- parameters["I"]
  k <- parameters["k"]
  m <- parameters["m"]
  p <- parameters["p"]
  r <- parameters["r"]
  
  dD_dt <- D * ((14 / 24) * p * ((-log(k * exp(m * D) + I) + m * D + log(k + I)) / (m * D)) - r)
  list(c(dD_dt))
}

data <- data.frame(
  D0 = c(73.1077619692952, 136.348382692552, 104.728072330923, 104.728072330923, 136.348382692552, 136.348382692552, 9.88051135612822, 167.96869305418, 136.348382692552, 41.5008217177564, 41.5008217177564, 104.728072330923, 136.348382692552, 167.96869305418, 167.96869305418, 167.96869305418, 73.1077619692952, 73.1077619692952, 9.88051135612822, 9.88051135612822, 9.88051135612822, 73.1077619692952, 41.5008217177564, 41.5008217177564, 104.728072330923, 73.1077619692952, 167.96869305418, 9.88051135612822, 104.728072330923, 41.5008217177564, 41.9284586166173, 41.9284586166173, 137.753357271992, 73.8610862486029, 9.98232310492274, 137.753357271992, 169.699492783687, 73.8610862486029, 105.807221760297, 105.807221760297, 9.98232310492274, 41.9284586166173, 169.699492783687, 137.753357271992, 137.753357271992, 105.807221760297, 169.699492783687, 169.699492783687, 9.98232310492274, 41.9284586166173, 169.699492783687, 41.9284586166173, 73.8610862486029, 73.8610862486029, 105.807221760297, 9.98232310492274, 73.8610862486029, 9.98232310492274, 137.753357271992, 105.807221760297, 9.90058374324706, 136.625376202481, 9.90058374324706, 41.585131175966, 73.2562813370432, 41.585131175966, 41.585131175966, 136.625376202481, 9.90058374324706, 41.585131175966, 104.940828769762, 136.625376202481, 168.3099236352, 73.2562813370432, 73.2562813370432, 136.625376202481, 73.2562813370432, 104.940828769762, 104.940828769762, 136.625376202481, 9.90058374324706, 168.3099236352, 41.585131175966, 104.940828769762, 9.90058374324706, 73.2562813370432, 104.940828769762, 168.3099236352, 168.3099236352, 168.3099236352, 74.0077918812847, 10.0021503658137, 10.0021503658137, 74.0077918812847, 106.017379993801, 138.026968106317, 170.036556218833, 106.017379993801, 10.0021503658137, 10.0021503658137, 138.026968106317, 106.017379993801, 74.0077918812847, 170.036556218833, 106.017379993801, 170.036556218833, 42.0117384783299, 170.036556218833, 42.0117384783299, 42.0117384783299, 74.0077918812847, 42.0117384783299, 138.026968106317, 106.017379993801, 10.0021503658137, 74.0077918812847, 138.026968106317, 42.0117384783299, 138.026968106317, 170.036556218833),
  D7 = c(69.675056640166, 112.105278391742, 90.032000324306, 90.873252262505, 114.994403680839, 112.294729230371, 23.8820825029203, 132.845634487394, 111.428668253781, 49.7646756470807, 51.4020721809479, 88.4261789302104, 111.367773341364, 131.920933965513, 135.116789183818, 132.649417547385, 70.7711650636639, 71.2583243629963, 24.1076192155742, 23.5144576612945, 23.7783356150995, 71.876294955668, 51.2757716218617, 51.4674778276175, 92.2557923110734, 71.7522497637083, 135.27240951555, 23.7399943739484, 92.4204341113107, 52.7214619499731, 63.673524716446, 63.7524625658749, 129.728717118517, 84.7115892728008, 35.431817557926, 129.056617714808, 148.856485718693, 84.4116254449711, 107.416370135668, 107.098363370826, 34.8702311434178, 63.9486795058838, 150.640481115786, 130.355709179695, 130.761675262472, 108.212514731336, 150.710397496708, 152.318474257931, 35.3483689742441, 66.3934974710519, 150.036042725873, 64.4989890847592, 88.2660478642261, 86.750441155192, 108.151619818919, 36.4083915237173, 87.3684117478636, 36.2008977480758, 133.328283052473, 108.979339554359, 39.4644139801775, 130.657928374651, 39.7936975806522, 68.4549030247085, 87.596203827644, 67.0430432034951, 67.2302386749978, 131.763058266655, 38.7201428284197, 65.2139404638721, 107.319389349227, 130.497797308667, 152.548521704838, 88.8344003801139, 88.4577540699819, 137.171428636095, 89.4862014796836, 111.108406121812, 112.610480628087, 137.268409422537, 42.6174172230789, 149.413561398949, 68.2609414518261, 111.14900273009, 39.1238535440702, 93.3428792660651, 113.415646692261, 154.064128413872, 158.430519170851, 156.899124891931, 92.3257086919961, 42.0084680989134, 41.320581125319, 97.6438643763748, 117.998552693388, 141.623523343883, 159.934849044252, 116.654353885971, 40.2222173346946, 39.4486264102918, 144.494605695967, 116.083746002957, 93.3902419757224, 159.792760915281, 116.131108712614, 153.502541999364, 68.4413708219492, 149.603012237578, 70.051702950298, 71.9710203749826, 90.1131935408614, 70.1035763942084, 131.370624386637, 109.315389256214, 42.8023573274551, 92.2851120837184, 132.956147476594, 70.7328238225127, 135.105512348186, 154.361836874575),
  I = c(42.6479, 42.6595, 43.5256, 44.1303, 44.4355, 43.3209, 43.5224, 43.0397, 42.0209, 43.3635, 43.4202, 43.1599, 44.0432, 45.843, 47.197, 39.6833, 40.0696, 41.9961, 41.5321, 40.9318, 42.4906, 42.3692, 41.3196, 41.2205, 40.2067, 41.1441, 42.6009, 42.3877, 42.0428, 43.4862, 83.5868, 84.4237, 84.7397, 85.4428, 85.5594, 86.4624, 84.9675, 86.3519, 85.5402, 84.929, 85.662, 88.619, 91.0152, 90.1941, 89.1416, 86.6948, 87.2953, 87.8054, 89.2677, 90.0005, 91.0223, 90.6475, 92.2692, 88.3864, 87.8098, 90.2948, 92.1005, 92.1785, 92.0032, 90.5889, 119.9171, 121.8128, 122.3276, 122.8551, 123.9959, 120.7362, 121.4345, 120.5571, 118.1776, 117.0875, 123.008, 126.8284, 129.1833, 128.5208, 133.3757, 121.7582, 124.0199, 125.8613, 125.845, 125.7137, 121.8446, 120.9498, 120.1175, 117.8082, 117.7804, 127.9411, 128.9544, 130.6929, 129.2294, 128.8083, 162.2768, 164.8583, 169.8685, 173.505, 173.1168, 172.3965, 173.414, 168.8472, 163.3223, 166.0373, 173.1014, 175.0476, 177.6368, 177.829, 178.5456, 154.5146, 157.6394, 163.3413, 161.6534, 162.4294, 159.6001, 158.4296, 156.9147, 153.1505, 153.844, 163.3006, 164, 167.2885, 172.4484, 168.5083)
)

numCores <- detectCores(logical = FALSE) - 1
cl <- makeCluster(numCores)
registerDoParallel(cl)

clusterExport(cl, varlist = c("duckweed_growth", "data"), envir = environment())

fit_model <- function(parameters, data) {
  progress <- progressr::progressor(steps = nrow(data))
  
  results <- foreach(i = 1:nrow(data), .combine = rbind, .packages = 'deSolve') %dopar% {
    progress()
    init <- c(D = data$D0[i])
    params <- c(parameters, I = data$I[i])
    sim <- ode(y = init, times = seq(0, 7, by = 0.1), func = duckweed_growth, parms = params)
    final_D <- sim[nrow(sim), "D"]
    c(final_D, data$D7[i])
  }
  
  sse <- sum((results[, 1] - results[, 2])^2)
  total_sum_squares <- sum((data$D7 - mean(data$D7))^2)
  
  R2 <- 1 - sse / total_sum_squares
  list(sse = sse, R2 = R2)
}

progressr::with_progress({
  optim_results <- optim(
    par = c(p = 0.5, m = 0.1, r = 0.05, k = 20),
    fn = function(par) fit_model(par, data)$sse,
    method = "L-BFGS-B",
    lower = c(0, 0, 0, 0),
    upper = c(2, 1, Inf, Inf)
  )
})

hessian <- optimHess(optim_results$par, fn = function(par) fit_model(par, data)$sse)
cov_matrix <- solve(hessian)
std_errors <- sqrt(diag(cov_matrix))

final_fit <- fit_model(optim_results$par, data)

print(data.frame(Parameter = names(optim_results$par),
                 Estimate = optim_results$par,
                 `Std. Error` = std_errors))
cat("R²:", final_fit$R2, "\n")

stopCluster(cl)

simulate_DL <- function(parameters) {
  I_values <- seq(0, 2500, by = 1)
  DL_values <- numeric(length(I_values))
  
  for (i in seq_along(I_values)) {
    params <- c(parameters, I = I_values[i])
    sim <- ode(y = c(D = 1), times = seq(0, 10000, by = 100), func = duckweed_growth, parms = params)
    DL_values[i] <- sim[nrow(sim), "D"]
  }
  
  data.frame(I = I_values, DL = DL_values)
}

create_grouped_growth_data <- function(data, parameters) {
  intensity_groups <- cut(data$I, breaks = c(0, 65, 106, 145, 200), labels = c("42.7", "88.2", "123.9", "166.2"), include.lowest = TRUE)
  data$group <- intensity_groups
  
  results <- list()
  times <- seq(0, 80, by = 0.1)
  
  for (g in levels(data$group)) {
    if (sum(data$group == g) > 0) {
      params <- c(parameters, I = mean(data$I[data$group == g]))
      init_for_DL <- mean(data$D0[data$group == g])
      sim_for_DL <- ode(y = c(D = init_for_DL), times = seq(0, 10000, by = 100), func = duckweed_growth, parms = params)
      DL <- sim_for_DL[nrow(sim_for_DL), "D"]
      group_data <- data[data$group == g, ]
      
      sim_data_frames <- list()
      
      if (any(group_data$D0 < DL)) {
        init <- min(group_data$D0[group_data$D0 < DL])
        sim_increase <- ode(y = c(D = init), times = times, func = duckweed_growth, parms = params)
        sim_data_frames[[1]] <- data.frame(Time = sim_increase[, "time"], Density = sim_increase[, "D"], Type = "D0 < DL")
      }

      if (any(group_data$D0 > DL)) {
        init <- max(group_data$D0[group_data$D0 > DL])
        sim_decrease <- ode(y = c(D = init), times = times, func = duckweed_growth, parms = params)
        sim_data_frames[[2]] <- data.frame(Time = sim_decrease[, "time"], Density = sim_decrease[, "D"], Type = "D0 > DL")
      }
      
      if (length(sim_data_frames) > 0) {
        results[[g]] <- do.call(rbind, sim_data_frames)
      }
    }
  }
  
  return(results)
}

cl <- makeCluster(numCores)
registerDoParallel(cl)

clusterExport(cl, varlist = c("duckweed_growth", "optim_results"), envir = environment())

find_Dopt <- function(parameters, delta_times) {
  I_values <- c(
    seq(0, 21.5, by = 0.5),
    seq(21.51, 27.49, by = 0.01),
    seq(27.5, 50, by = 0.5),
    seq(51, 100, by = 1),
    seq(105, 500, by = 5)
  )
  
  results <- foreach(I = I_values, .combine = rbind, .packages = 'deSolve') %dopar% {
    Dopt_values <- numeric(length(delta_times))
    for (j in seq_along(delta_times)) {
      delta_t <- delta_times[j]
      
      D0_values <- seq(0.01, 43, by = 0.01)
      dDdt_values <- sapply(D0_values, function(D0) {
        params <- c(parameters, I = I)
        sim <- ode(y = c(D = D0), times = c(0, delta_t), func = duckweed_growth, parms = params)
        (sim[nrow(sim), "D"] - D0) / delta_t
      })
      Dopt_values[j] <- D0_values[which.max(dDdt_values)]
    }
    c(I, Dopt_values)
  }
  
  colnames(results) <- c("I", paste0("DeltaT =", delta_times))
  results_df <- as.data.frame(results)
  return(results_df)
}

calculate_daily_yield <- function(parameters, Dopt_data, delta_times) {
  results <- foreach(row_index = 1:nrow(Dopt_data), .combine = rbind, .packages = 'deSolve') %dopar% {
    I <- Dopt_data$I[row_index]
    yield_values <- numeric(length(delta_times))
    
    for (j in seq_along(delta_times)) {
      Dopt <- Dopt_data[row_index, j + 1]
      DeltaT <- delta_times[j]
      
      params <- c(parameters, I = I)
      
      sim <- ode(y = c(D = Dopt), times = c(0, DeltaT), func = duckweed_growth, parms = params)
      total_yield <- sim[nrow(sim), "D"] - Dopt
      yield_values[j] <- total_yield / DeltaT
    }
    
    c(I, yield_values)
  }
  
  colnames(results) <- c("I", paste0(" DeltaT =", delta_times))
  results_df <- as.data.frame(results)
  return(results_df)
}

calculate_quantum_efficiency <- function(yield_data, delta_times) {
  results <- foreach(row_index = 1:nrow(yield_data), .combine = rbind) %do% {
    I <- yield_data$I[row_index]
    efficiency_values <- as.numeric(yield_data[row_index, -1]) / (I * 5.04)
    c(I, efficiency_values)
  }
  
  results_df <- as.data.frame(results)
  colnames(results_df) <- c("I", paste0("DeltaT =", delta_times))
  return(results_df)
}

determine_IQEmax <- function(quantum_efficiency_data, delta_times) {
  I_QEmax <- sapply(delta_times, function(dt) {
    colname <- paste0("DeltaT =", dt)
    max_I <- quantum_efficiency_data$I[which.max(quantum_efficiency_data[[colname]])]
    max_I
  })
  
  data.frame(DeltaT = delta_times, `I(QEmax)` = I_QEmax)
}

DL_data <- simulate_DL(optim_results$par)
write.csv(DL_data, "DL_data.csv", row.names = FALSE)

grouped_growth_data <- create_grouped_growth_data(data, optim_results$par)
for (name in names(grouped_growth_data)) {
  write.csv(grouped_growth_data[[name]], paste0("growth_data_group_", name, ".csv"), row.names = FALSE)
}

delta_times <- c(0.001, seq(0.5, 20, by = 0.5))
Dopt_data <- find_Dopt(optim_results$par, delta_times)

daily_yield_data <- calculate_daily_yield(optim_results$par, Dopt_data, delta_times)
write.csv(daily_yield_data, "daily_yield_data.csv", row.names = FALSE)

quantum_efficiency_data <- calculate_quantum_efficiency(daily_yield_data, delta_times)
write.csv(quantum_efficiency_data, "quantum_efficiency_data.csv", row.names = FALSE)

I_QEmax_data <- determine_IQEmax(quantum_efficiency_data, delta_times)
write.csv(I_QEmax_data, "I_QEmax_results.csv", row.names = FALSE)

write.csv(Dopt_data, "Dopt_results.csv", row.names = FALSE)

cat("Simulations abgeschlossen und Daten zu CSV-Dateien gespeichert.\n")

stopCluster(cl)
