# Supplementary material for: Modeling Growth Dynamics of Lemna minor: Process Optimization Considering the Influence of Plant Density and Light Intensity
Source: Plants (Basel). 2025 Jun 5;14(11):1722. doi: 10.3390/plants14111722 (PMC12157068; doi:10.3390/plants14111722)
Supplement: Supplementary file 1 [file plants-14-01722-s001.zip › Table S1 Light Distribution Basin 2.csv]

x	y	mean	sd
20.6	123.5	133.3757	12.2676
46.6	123.5	128.5208	16.2664
72.6	123.5	129.1833	16.8032
98.6	123.5	126.8284	14.6019
124.6	123.5	123.008	14.4945
20.6	97.5	117.0875	18.7544
46.6	97.5	118.1776	20.8691
72.6	97.5	120.5571	20.1438
98.6	97.5	121.4345	17.8679
124.6	97.5	120.7362	16.5841
20.6	71.5	123.9959	16.1527
46.6	71.5	122.8551	17.8517
72.6	71.5	122.3276	18.0258
98.6	71.5	121.8128	16.8972
124.6	71.5	119.9171	15.6849
