# Supplementary material for: Modeling Growth Dynamics of Lemna minor: Process Optimization Considering the Influence of Plant Density and Light Intensity
Source: Plants (Basel). 2025 Jun 5;14(11):1722. doi: 10.3390/plants14111722 (PMC12157068; doi:10.3390/plants14111722)
Supplement: Supplementary file 1 [file plants-14-01722-s001.zip › Table S2 Light Distribution Basin 3.csv]

x	y	mean	sd
20.6	123.5	168.5083	17.4324
46.6	123.5	172.4484	20.8546
72.6	123.5	167.2885	21.1954
98.6	123.5	164	17.9131
124.6	123.5	163.3006	17.6548
20.6	97.5	153.844	24.6008
46.6	97.5	153.1505	27.3631
72.6	97.5	156.9147	27.3972
98.6	97.5	158.4296	25.168
124.6	97.5	159.6001	22.303
20.6	71.5	162.4294	23.2785
46.6	71.5	161.6534	25.5395
72.6	71.5	163.3413	26.0806
98.6	71.5	157.6394	23.2521
124.6	71.5	154.5146	20.8825
