# Supplementary material for: Modeling Growth Dynamics of Lemna minor: Process Optimization Considering the Influence of Plant Density and Light Intensity
Source: Plants (Basel). 2025 Jun 5;14(11):1722. doi: 10.3390/plants14111722 (PMC12157068; doi:10.3390/plants14111722)
Supplement: Supplementary file 1 [file plants-14-01722-s001.zip › Table S3 Light Distribution Basin 4.csv]

x	y	mean	sd
20.6	123.5	128.8083	13.0051
46.6	123.5	129.2294	14.7856
72.6	123.5	130.6929	14.7387
98.6	123.5	128.9544	13.1673
124.6	123.5	127.9411	12.2071
20.6	97.5	117.7804	17.1196
46.6	97.5	117.8082	20.0873
72.6	97.5	120.1175	19.8889
98.6	97.5	120.9498	16.7344
124.6	97.5	121.8446	15.807
20.6	71.5	125.7137	14.3674
46.6	71.5	125.845	16.0246
72.6	71.5	125.8613	16.8383
98.6	71.5	124.0199	17.1595
124.6	71.5	121.7582	15.7116
