# Supplementary material for: Modeling Growth Dynamics of Lemna minor: Process Optimization Considering the Influence of Plant Density and Light Intensity
Source: Plants (Basel). 2025 Jun 5;14(11):1722. doi: 10.3390/plants14111722 (PMC12157068; doi:10.3390/plants14111722)
Supplement: Supplementary file 1 [file plants-14-01722-s001.zip › Table S4 Light Distribution Basin 5.csv]

x	y	mean	sd
20.6	123.5	89.1416	9.259
46.6	123.5	90.1941	10.4916
72.6	123.5	91.0152	11.3693
98.6	123.5	88.619	11.3398
124.6	123.5	85.662	9.9293
20.6	97.5	84.929	10.0386
46.6	97.5	85.5402	10.5921
72.6	97.5	86.3519	10.4516
98.6	97.5	84.9675	10.7476
124.6	97.5	86.4624	10.4535
20.6	71.5	85.5594	11.6807
46.6	71.5	85.4428	12.6784
72.6	71.5	84.7397	12.7174
98.6	71.5	84.4237	13.3308
124.6	71.5	83.5868	12.546
