# Supplementary material for: Modeling Growth Dynamics of Lemna minor: Process Optimization Considering the Influence of Plant Density and Light Intensity
Source: Plants (Basel). 2025 Jun 5;14(11):1722. doi: 10.3390/plants14111722 (PMC12157068; doi:10.3390/plants14111722)
Supplement: Supplementary file 1 [file plants-14-01722-s001.zip › Table S5 Light Distribution Basin 6.csv]

x	y	mean	sd
20.6	123.5	47.197	5.0472
46.6	123.5	45.843	4.6921
72.6	123.5	44.0432	4.0942
98.6	123.5	43.1599	3.837
124.6	123.5	43.4202	3.6652
20.6	97.5	43.3635	4.1315
46.6	97.5	42.0209	4.112
72.6	97.5	43.0397	4.304
98.6	97.5	43.5224	4.6613
124.6	97.5	43.3209	4.2486
20.6	71.5	44.4355	4.3885
46.6	71.5	44.1303	5.1379
72.6	71.5	43.5256	5.1115
98.6	71.5	42.6595	5.1296
124.6	71.5	42.6479	4.9699
