# Supplementary material for: Modeling Growth Dynamics of Lemna minor: Process Optimization Considering the Influence of Plant Density and Light Intensity
Source: Plants (Basel). 2025 Jun 5;14(11):1722. doi: 10.3390/plants14111722 (PMC12157068; doi:10.3390/plants14111722)
Supplement: Supplementary file 1 [file plants-14-01722-s001.zip › Table S6 Light Distribution Basin 7.csv]

x	y	mean	sd
20.6	123.5	90.5889	9.3847
46.6	123.5	92.0032	10.5271
72.6	123.5	92.1785	9.9229
98.6	123.5	92.1005	9.4643
124.6	123.5	90.2948	8.5562
20.6	97.5	87.8098	8.6038
46.6	97.5	88.3864	10.0552
72.6	97.5	92.2692	10.7253
98.6	97.5	90.6475	10.2655
124.6	97.5	91.0223	9.3867
20.6	71.5	90.0005	9.3263
46.6	71.5	89.2677	10.5463
72.6	71.5	87.8054	10.8382
98.6	71.5	87.2953	11.1527
124.6	71.5	86.6948	10.0764
