# Supplementary material for: Modeling Growth Dynamics of Lemna minor: Process Optimization Considering the Influence of Plant Density and Light Intensity
Source: Plants (Basel). 2025 Jun 5;14(11):1722. doi: 10.3390/plants14111722 (PMC12157068; doi:10.3390/plants14111722)
Supplement: Supplementary file 1 [file plants-14-01722-s001.zip › Table S7 Light Distribution Basin 8.csv]

x	y	mean	sd
20.6	123.5	43.4862	5.2818
46.6	123.5	42.0428	5.6178
72.6	123.5	42.3877	6.0643
98.6	123.5	42.6009	6.5159
124.6	123.5	41.1441	5.7913
20.6	97.5	40.2067	6.2158
46.6	97.5	41.2205	7.1773
72.6	97.5	41.3196	7.3239
98.6	97.5	42.3692	7.5103
124.6	97.5	42.4906	6.4798
20.6	71.5	40.9318	6.1535
46.6	71.5	41.5321	7.13
72.6	71.5	41.9961	7.5877
98.6	71.5	40.0696	7.5863
124.6	71.5	39.6833	6.7514
