# Supplementary material for: Modeling Growth Dynamics of Lemna minor: Process Optimization Considering the Influence of Plant Density and Light Intensity
Source: Plants (Basel). 2025 Jun 5;14(11):1722. doi: 10.3390/plants14111722 (PMC12157068; doi:10.3390/plants14111722)
Supplement: Supplementary file 1 [file plants-14-01722-s001.zip › Table S8 Light Distribution Basin 9.csv]

x	y	mean	sd
20.6	123.5	178.5456	13.2912
46.6	123.5	177.829	14.6632
72.6	123.5	177.6368	17.048
98.6	123.5	175.0476	17.5394
124.6	123.5	173.1014	14.8093
20.6	97.5	166.0373	15.3418
46.6	97.5	163.3223	16.2144
72.6	97.5	168.8472	20.6871
98.6	97.5	173.414	21.1889
124.6	97.5	172.3965	17.6306
20.6	71.5	173.1168	16.955
46.6	71.5	173.505	21.265
72.6	71.5	169.8685	23.703
98.6	71.5	164.8583	24.8382
124.6	71.5	162.2768	22.776
